# Supplementary material for: Parameterization and Application of the General Amber Force Field to Model Fluoro Substituted Furanose Moieties and Nucleosides
Source: Molecules. 2022 Apr 19;27(9):2616. doi: 10.3390/molecules27092616 (PMC9101125; doi:10.3390/molecules27092616)
Supplement: Supplementary file 1 [file molecules-27-02616-s001.zip]

Archive with 1 entries (1 files):
- molecules-1644730-supplementary.pdf
